# Supplementary material for: Neuronal Scaffold Protein ARMS Interacts with Synaptotagmin-4 C2AB through the Ankyrin Repeat Domain with an Unexpected Mode
Source: Int J Mol Sci. 2023 Nov 30;24(23):16993. doi: 10.3390/ijms242316993 (PMC10707181; doi:10.3390/ijms242316993)
Supplement: Supplementary file 1 [file ijms-24-16993-s001.zip]

Archive with 1 entries (1 files):
- ijms-2609655-supplementary.pdf
